# Supplementary material for: Guppies Show Behavioural but Not Cognitive Sex Differences in a Novel Object Recognition Test
Source: PLoS One. 2016 Jun 15;11(6):e0156589. doi: 10.1371/journal.pone.0156589 (PMC4909186; doi:10.1371/journal.pone.0156589)
Supplement: S1 File — Preference for the novel object and time in the central corridor of the guppies observed in the experiment. (XLSX) [file pone.0156589.s001.xlsx]

## Sheet: Foglio1
Data
fish	sex	familiarization	interval	block of minutes	time in the central corridor	preference for the novel object
female 01	F	3h	6gg	block 01	0.2	0.416667
male 01	M	3h	6gg	block 01	0.3	0.738095
female 02	F	3h	6gg	block 01	0.366667	0.421053
male 02	M	3h	6gg	block 01	0.4	0.472222
female 03	F	3h	6gg	block 01	0.366667	0.789474
male 03	M	3h	6gg	block 01	0.283333	0.55814
female 04	F	3h	6gg	block 01	0.283333	0.55814
male 04	M	3h	6gg	block 01	0.283333	0.813953
female 05	F	1h	6gg	block 01	0.333333	0.5
male 05	M	1h	6gg	block 01	0.416667	0.828571
female 06	F	1h	6gg	block 01	0.45	0.515152
male 06	M	1h	6gg	block 01	0.25	0.688889
female 07	F	1h	6gg	block 01	0.283333	0.44186
male 07	M	1h	6gg	block 01	0.233333	0.586957
female 08	F	1h	6gg	block 01	0.183333	0.408163
male 08	M	1h	6gg	block 01	0.216667	0.297872
female 09	F	1h	1gg	block 01	0.283333	0.55814
male 09	M	1h	1gg	block 01	0.116667	0.566038
female 10	F	1h	1gg	block 01	0.166667	0.48
male 10	M	1h	1gg	block 01	0	1
female 11	F	1h	1gg	block 01	0.266667	0.613636
male 11	M	1h	1gg	block 01	0.233333	0.304348
male 12	M	1h	1gg	block 01	0.416667	0.511111
female 13	F	3h	1gg	block 01	0.216667	0.489362
male 13	M	3h	1gg	block 01	0.233333	0.478261
female 14	F	3h	1gg	block 01	0.0833333	0.636364
male 14	M	3h	1gg	block 01	0.233333	0.608696
female 15	F	3h	1gg	block 01	0.333333	0.325
male 15	M	3h	1gg	block 01	0.266667	0.5
female 16	F	3h	1gg	block 01	0.25	0.4
male 16	M	3h	1gg	block 01	0.183333	0.55102
female 01	F	3h	6gg	block 02	0.166667	0.56
male 01	M	3h	6gg	block 02	0.266667	0.545455
female 02	F	3h	6gg	block 02	0.266667	0.545455
male 02	M	3h	6gg	block 02	0.233333	0.478261
female 03	F	3h	6gg	block 02	0.3	0.52381
male 03	M	3h	6gg	block 02	0.2	0.395833
female 04	F	3h	6gg	block 02	0.2	0.520833
male 04	M	3h	6gg	block 02	0.2	0.708333
female 05	F	1h	6gg	block 02	0.433333	0.411765
male 05	M	1h	6gg	block 02	0.283333	0.627907
female 06	F	1h	6gg	block 02	0.433333	0.529412
male 06	M	1h	6gg	block 02	0.233333	0.478261
female 07	F	1h	6gg	block 02	0.183333	0.55102
male 07	M	1h	6gg	block 02	0.183333	0.44898
female 08	F	1h	6gg	block 02	0.166667	0.52
male 08	M	1h	6gg	block 02	0.166667	0.4
female 09	F	1h	1gg	block 02	0.183333	0.510204
male 09	M	1h	1gg	block 02	0.2	0.541667
female 10	F	1h	1gg	block 02	0.166667	0.56
male 10	M	1h	1gg	block 02	0.0166667	1
female 11	F	1h	1gg	block 02	0.166667	0.84
male 11	M	1h	1gg	block 02	0.183333	0.489796
male 12	M	1h	1gg	block 02	0.2	0.625
female 13	F	3h	1gg	block 02	0.283333	0.581395
male 13	M	3h	1gg	block 02	0	0.483333
female 14	F	3h	1gg	block 02	0.233333	0.521739
male 14	M	3h	1gg	block 02	0.133333	0.692308
female 15	F	3h	1gg	block 02	0.2	0.541667
male 15	M	3h	1gg	block 02	0.233333	0.586957
female 16	F	3h	1gg	block 02	0.183333	0.44898
male 16	M	3h	1gg	block 02	0.2	0.5625
female 01	F	3h	6gg	block 03	0.1	0.259259
male 01	M	3h	6gg	block 03	0.3	0.809524
female 02	F	3h	6gg	block 03	0.25	0.444444
male 02	M	3h	6gg	block 03	0.183333	0.469388
female 03	F	3h	6gg	block 03	0.216667	0.297872
male 03	M	3h	6gg	block 03	0.233333	0.478261
female 04	F	3h	6gg	block 03	0.2	0.395833
male 04	M	3h	6gg	block 03	0.283333	0.55814
female 05	F	1h	6gg	block 03	0.25	0.355556
male 05	M	1h	6gg	block 03	0.166667	0.52
female 06	F	1h	6gg	block 03	0.383333	0.702703
male 06	M	1h	6gg	block 03	0.383333	0.594595
female 07	F	1h	6gg	block 03	0.266667	0.340909
male 07	M	1h	6gg	block 03	0.2	0.479167
female 08	F	1h	6gg	block 03	0.183333	0.530612
male 08	M	1h	6gg	block 03	0.116667	0.584906
female 09	F	1h	1gg	block 03	0.15	0.607843
male 09	M	1h	1gg	block 03	0.116667	0.54717
female 10	F	1h	1gg	block 03	0.2	0.5
male 10	M	1h	1gg	block 03	0.2	0.666667
female 11	F	1h	1gg	block 03	0.233333	0.956522
male 11	M	1h	1gg	block 03	0.166667	0.58
male 12	M	1h	1gg	block 03	0.0333333	0.517241
female 13	F	3h	1gg	block 03	0.233333	0.586957
male 13	M	3h	1gg	block 03	0.0166667	0.440678
female 14	F	3h	1gg	block 03	0.216667	0.531915
male 14	M	3h	1gg	block 03	0.233333	0.456522
female 15	F	3h	1gg	block 03	0.15	0.568627
male 15	M	3h	1gg	block 03	0.283333	0.418605
female 16	F	3h	1gg	block 03	0.2	0.541667
male 16	M	3h	1gg	block 03	0.183333	0.571429
female 01	F	3h	6gg	block 04	0.0833333	0.727273
male 01	M	3h	6gg	block 04	0.333333	0.75
female 02	F	3h	6gg	block 04	0.266667	0.545455
male 02	M	3h	6gg	block 04	0.183333	0.44898
female 03	F	3h	6gg	block 04	0.233333	0.717391
male 03	M	3h	6gg	block 04	0.25	0.533333
female 04	F	3h	6gg	block 04	0.15	0.529412
male 04	M	3h	6gg	block 04	0.25	0.533333
female 05	F	1h	6gg	block 04	0.283333	0.488372
male 05	M	1h	6gg	block 04	0.183333	0.653061
female 06	F	1h	6gg	block 04	0.15	1
male 06	M	1h	6gg	block 04	0.2	0.541667
female 07	F	1h	6gg	block 04	0.316667	0.536585
male 07	M	1h	6gg	block 04	0.2	0.517241
female 08	F	1h	6gg	block 04	0.133333	0.5
male 08	M	1h	6gg	block 04	0.2	0.604167
female 09	F	1h	1gg	block 04	0.233333	0.521739
male 09	M	1h	1gg	block 04	0.1	0.546875
female 10	F	1h	1gg	block 04	0.183333	0.489796
male 10	M	1h	1gg	block 04	0.0833333	0.690909
female 11	F	1h	1gg	block 04	0.1	0.851852
male 11	M	1h	1gg	block 04	0.166667	0.413043
male 12	M	1h	1gg	block 04	0.15	0.470588
female 13	F	3h	1gg	block 04	0.216667	0.531915
male 13	M	3h	1gg	block 04	0	0.4
female 14	F	3h	1gg	block 04	0.166667	0.66
male 14	M	3h	1gg	block 04	0.233333	0.565217
female 15	F	3h	1gg	block 04	0.133333	0.519231
male 15	M	3h	1gg	block 04	0.233333	0.608696
female 16	F	3h	1gg	block 04	0.116667	0.754717
male 16	M	3h	1gg	block 04	0.233333	0.217391
female 01	F	3h	6gg	block 05	0.166667	0.44
male 01	M	3h	6gg	block 05	0.316667	0.560976
female 02	F	3h	6gg	block 05	0.316667	0.463415
male 02	M	3h	6gg	block 05	0.15	0.490196
female 03	F	3h	6gg	block 05	0.316667	0.707317
male 03	M	3h	6gg	block 05	0.15	0.490196
female 04	F	3h	6gg	block 05	0.266667	0.386364
male 04	M	3h	6gg	block 05	0.183333	0.469388
female 05	F	1h	6gg	block 05	0.3	0.547619
male 05	M	1h	6gg	block 05	0.116667	0.45283
female 06	F	1h	6gg	block 05	0	1
male 06	M	1h	6gg	block 05	0.166667	0.84
female 07	F	1h	6gg	block 05	0.116667	0.471698
male 07	M	1h	6gg	block 05	0.133333	0.596154
female 08	F	1h	6gg	block 05	0.1	0.462963
male 08	M	1h	6gg	block 05	0.133333	0.519231
female 09	F	1h	1gg	block 05	0.2	0.479167
male 09	M	1h	1gg	block 05	0.05	0.701754
female 10	F	1h	1gg	block 05	0.183333	0.55102
male 10	M	1h	1gg	block 05	0.133333	0.519231
female 11	F	1h	1gg	block 05	0.133333	0.884615
male 11	M	1h	1gg	block 05	0.0833333	0.418182
male 12	M	1h	1gg	block 05	0.1	0.5
female 13	F	3h	1gg	block 05	0.216667	0.531915
male 13	M	3h	1gg	block 05	0	0.45
female 14	F	3h	1gg	block 05	0.166667	0.56
male 14	M	3h	1gg	block 05	0.133333	0.461538
female 15	F	3h	1gg	block 05	0.266667	0.454545
male 15	M	3h	1gg	block 05	0.2	0.4375
female 16	F	3h	1gg	block 05	0.183333	0.530612
male 16	M	3h	1gg	block 05	0.133333	0.461538
female 01	F	3h	6gg	block 06	0.1	0.5
male 01	M	3h	6gg	block 06	0.216667	0.510638
female 02	F	3h	6gg	block 06	0.3	0.5
male 02	M	3h	6gg	block 06	0.15	0.490196
female 03	F	3h	6gg	block 06	0.166667	0.48
male 03	M	3h	6gg	block 06	0.116667	0.471698
female 04	F	3h	6gg	block 06	0.283333	0.395349
male 04	M	3h	6gg	block 06	0.0666667	0.375
female 05	F	1h	6gg	block 06	0.2	0.541667
male 05	M	1h	6gg	block 06	0.2	0.729167
female 06	F	1h	6gg	block 06	0.433333	0.529412
male 06	M	1h	6gg	block 06	0.183333	0.55102
female 07	F	1h	6gg	block 06	0.233333	0.478261
male 07	M	1h	6gg	block 06	0.116667	0.54717
female 08	F	1h	6gg	block 06	0.1	0.407407
male 08	M	1h	6gg	block 06	0.166667	0.6
female 09	F	1h	1gg	block 06	0.4	0.722222
male 09	M	1h	1gg	block 06	0.0166667	0.711864
female 10	F	1h	1gg	block 06	0.316667	0.634146
male 10	M	1h	1gg	block 06	0.15	0.431373
female 11	F	1h	1gg	block 06	0.1	0.851852
male 11	M	1h	1gg	block 06	0.1	0.444444
male 12	M	1h	1gg	block 06	0	0.5
female 13	F	3h	1gg	block 06	0.2	0.625
male 13	M	3h	1gg	block 06	0	0.45
female 14	F	3h	1gg	block 06	0.0833333	0.563636
male 14	M	3h	1gg	block 06	0.183333	0.244898
female 15	F	3h	1gg	block 06	0.183333	0.285714
male 15	M	3h	1gg	block 06	0.116667	0.54717
female 16	F	3h	1gg	block 06	0.15	0.568627
male 16	M	3h	1gg	block 06	0.133333	0.538462
